# Supplementary material for: BDKRB1 activation induces CXCR2 desensitization in neutrophils during severe sepsis and exacerbates disease severity
Source: JCI Insight. 2025 Dec 8;10(23):e185743. doi: 10.1172/jci.insight.185743 (PMC12890472; doi:10.1172/jci.insight.185743)
Supplement: Supporting data values [file jciinsight-10-185743-s201.xlsx]

## Sheet: Figure 1 A
	B1-/-	B2-/-	WT
1			1
1			1
1		1	1
1		1	1
1		1	1
1		1	1
1		1	1
2		1	1
2		1	1
3		1	1
3		1
3		1
4	1
4	1
5	1
6	1
7
7
7
7
7
7	1
8	1
9	0
10	0
11	0
12	0
13	0

## Sheet: Figure 1B
WT	B1-/-	B2-/-		WT	B1-/-	B2-/-
9600	200	12000		2000000	21000	3640000
18200	10	16500		2000000	10000	2870000
5200	10	5000		1000000	10000	3080000
10000	50	5200		1000000	17000	1600000
6900	10	9950		2850000	1000	2210000
4600	10			3590000	10	4400000
4200				1160000
5000				2350000
9000				2000000

## Sheet: Figure 1C
Sham	CLP	Sham	CLP	Sham	CLP
8	4.4	9	13	13	46
5.64	8	5.4	13.6	6	44
6	12.4	6.5	15.9	14	50.4
12	23.6	11.6	21	7	45.6
	14		16	6.5	69.6
	23.2				54.8
	14

## Sheet: Figure 1D
Sham	CLP	Sham	CLP	Sham	CLP
4.4	0.308	9	4.6	8.29	19.26
6.14	0.88	5.4	1.944	8	18.26
7.2	0.9	6.5	3.45	5.6	18.02
4.5	1.88	11.6	0.368	6.4	17.6
5.2	1.2		3.3	6.5	32
4.56	0.96				26.56
6.6	0.46
	0.3
	1.6

## Sheet: Figure 1E
Sham	CLP	Sham	CLP
1	5.5	1.3	14.66
0.6	0	1.6	11.3
2.6	2.66	1	9.3
2.3	2.33	0.6	10
0.6	1.33	1.3	11.6

## Sheet: Figure 1F
Sham	CLP	Sham	CLP		Sham	CLP	Sham	CLP
78.4	9272.65	129.8	18608.8		103.758	3400.21	332.568	2339.67
22.547	5197.49	65.4	19727.8		198.539	3396.45	232	2508.77
36.9	19802.9	56.8	3552.4		106.3	3335.49	339.36	2577.66
58.5	21256	49.7	10650.5		78.5	4228.5	412.5	2381.42
	13612		12805					2360.54
			13673.5

## Sheet: Figure 1G
Sham 1	CLP 1	Sham 2	CLP 2		Sham	CLP	Sham	CLP
27.474	136.798	28.141	153.121		31.608	625.751	61.662	262.792
28.0535	179.566	28.141	167.293		21.555	1090.43	38.6	387.632
32.5	402.659	32.2	65.695		28.9	482.417	52.6	200.373
28.5	224.647	27.4	91.1255		16.5	526.38	38.4	91.716
	325		155.292					181.878
			75.3295					131.017

## Sheet: Figure 2A
2	3	1	1		1	3	1	1		1	3	2	1		2	4	1	1
1	3	1	1		2	3	1	2		1	3	1	2		1	3	2	2
1	4	1	3		1	3	2	1		2	4	1	2		2	4	1	2
	3		1			4		1			3		1			3		1
			2					1					2					2
			1					1					1					2

## Sheet: Figure 2B
Sham	CLP	Sham	CLP
1	8.3	0.8	3.2
1.2	6.9	1.3	2.4
0.9	7.2	1.8	2.9
1.5	7.4	0.78	3.1
			3.9
			4.1

## Sheet: Figure 2C
Sham	CLP	Sham	CLP
872.678	4667.25	694.26	2044.78
1259.66	3814.8	698	2934.41
768.176	5166.37	1021	2863.39
945.708	5661.54	938	2706.4
	4990.48		2534.45
	5665.28		1654.1

[truncated: 35 more sheets: Figure 2D, Figure 3A, Figure 3B, Figure 3C, Figure 3D, Figure 3E, Figure 3F, Figure 3G, Figure 3H, Figure 3I, Figure 3J, Figure 3K, Figure 4A, Figure 4B, Figure 4C, Figure 4D, Figure 5A, Figure 5B, Figure 5C, Figure 5D …]
